# Supplementary material for: Therapeutic Potential of Green Synthesized Gold Nanoparticles Using Extract of Leptadenia hastata against Invasive Pulmonary Aspergillosis
Source: J Fungi (Basel). 2022 Apr 24;8(5):442. doi: 10.3390/jof8050442 (PMC9146234; doi:10.3390/jof8050442)
Supplement: Supplementary file 1 [file jof-08-00442-s001.zip]

Archive with 1 entries (1 files):
- jof-1676257-supplementary.pdf
